# Supplementary material for: Preclinical Tumorigenicity Study of an Advanced Therapy Medicinal Product for Diffuse Cartilage Lesions in an Osteoarthritic Environment
Source: Cells. 2026 Feb 28;15(5):429. doi: 10.3390/cells15050429 (PMC12984607; doi:10.3390/cells15050429)
Supplement: Supplementary file 1 [file cells-15-00429-s001.zip]

Archive with 1 entries (1 files):
- cells-4154831-supplementary.pdf
